# Supplementary material for: Complete genome sequencing of Comamonas kerstersii 8943, a causative agent for peritonitis
Source: Sci Data. 2018 Nov 6;5:180222. doi: 10.1038/sdata.2018.222 (PMC6219407; doi:10.1038/sdata.2018.222)
Supplement: Supplementary file 1 [file sdata2018222-isa1.zip]

Archive with 3 entries (3 files):
- i_Investigation.txt
- s_Zheng284_study.txt
- a_Zheng284_assay.txt
