# Supplementary material for: Complete genome sequencing of Comamonas kerstersii 8943, a causative agent for peritonitis
Source: Sci Data. 2018 Nov 6;5:180222. doi: 10.1038/sdata.2018.222 (PMC6219407; doi:10.1038/sdata.2018.222)
Supplement: Supplementary file 1 [file sdata2018222-isa1.zip › i_Investigation.txt]

# Investigation File generated for Scientific Data with Investigation File Authoring Tool version 0.1.0 on 04/09/2018 - This metadata file is CC0
ONTOLOGY SOURCE REFERENCE
Term Source Name	NCBITaxon	ERO	EFO
Term Source File	http://data.bioontology.org/ontologies/NCBITAXON	http://data.bioontology.org/ontologies/ERO	http://data.bioontology.org/ontologies/EFO
Term Source Version	2016AB	2013-08-02	2.99
Term Source Description	National Center for Biotechnology Information (NCBI) Organismal Classification	Eagle-I Research Resource Ontology	Experimental Factor Ontology
INVESTIGATION
Investigation Identifier
Investigation Title
Investigation Description
Investigation Submission Date
Investigation Public Release Date
INVESTIGATION PUBLICATIONS
Investigation PubMed ID
Investigation Publication DOI
Investigation Publication Author List
Investigation Publication Title
Investigation Publication Status
Investigation Publication Status Term Accession Number
Investigation Publication Status Term Source REF
INVESTIGATION CONTACTS
Investigation Person Last Name
Investigation Person Mid Initials
Investigation Person First Name
Investigation Person Address
Investigation Person Phone
Investigation Person Fax
Investigation Person Email
Investigation Person Affiliation
Investigation Person Roles
Investigation Person Roles Term Accession Number
Investigation Person Roles Term Source REF
STUDY
Study Identifier	10.1038/sdata.2018.222
Study Title	Complete genome sequencing of Comamonas kerstersii 8943, a causative agent for peritonitis
Study Submission Date	12/06/2018
Study Public Release Date	06/11/2018
Study Description	http://www.nature.com/articles/sdata2018222#abstract
Study File Name	s_Zheng284_study.txt
Comment[Subject Keywords]	///;//;//;///
Comment[Manuscript Licence]	CC BY-4.0
Comment[Experimental Metadata Licence]	CC0
Comment[Supplementary Information File Name]	
Comment[Supplementary Information File Type]	x-zip-compressed
Comment[Supplementary Information File URL]	http://www.nature.com/articles/sdata2018222#supplementary-information
Comment[Data Repository]	NCBI Sequence Read Archive;NCBI Assembly
Comment[Data Record Accession]	SRP150107;GCA_002056725.1
Comment[Data Record URI]	 http://identifiers.org/ncbi/insdc.sra:SRP150107;https://www.ncbi.nlm.nih.gov/assembly/GCF_002056725.1/
STUDY DESIGN DESCRIPTORS
Study Design Type	sequence analysis objective	sequence assembly objective
Study Design Type Term Accession Number	OBI:0200081	ERO:0100054
Study Design Type Term Source REF	ERO	ERO
STUDY PUBLICATIONS
Study PubMed ID
Study Publication DOI
Study Publication Author List
Study Publication Title
Study Publication Status
Study Publication Status Term Accession Number
Study Publication Status Term Source REF
STUDY FACTORS
Study Factor Name
Study Factor Type
Study Factor Type Term Accession Number
Study Factor Type Term Source REF
STUDY ASSAYS
Study Assay Measurement Type	whole genome sequencing
Study Assay Measurement Type Term Accession Number	ERO:0002016
Study Assay Measurement Type Term Source REF	ERO
Study Assay Technology Type	DNA sequencing
Study Assay Technology Type Term Accession Number	OBI:0000626
Study Assay Technology Type Term Source REF	ERO
Study Assay Technology Platform	instrument; manufacturer
Study Assay File Name	a_Zheng284_assay.txt
STUDY PROTOCOLS
Study Protocol Name	DNA extraction	Whole genome sequencing	Genome assembling and annotation
Study Protocol Type	specimen collection process	DNA sequencing	genome assembly
Study Protocol Type Term Accession Number	OBI:0000659	OBI:0000626	ERO:0000609
Study Protocol Type Term Source REF	EFO	ERO	ERO
Study Protocol Description			
Study Protocol URI	""	""	""
Study Protocol Version			
Study Protocol Parameters Name	""	instrument; manufacturer	""
Study Protocol Parameters Name Term Accession Number	""	""	""
Study Protocol Parameters Name Term Source REF	""	""	""
Study Protocol Components Name	""	""	""
Study Protocol Components Type	""	""	""
Study Protocol Components Type Term Accession Number	""	""	""
Study Protocol Components Type Term Source REF	""	""	""
STUDY CONTACTS
Study Person Last Name	Jiang	Liu	Zheng
Study Person First Name	Xiawei	Wenhong	Beiwen
Study Person Mid Initials			
Study Person Email	""	""	zhengbw@zju.edu.cn
Study Person Phone			
Study Person Fax			
Study Person Address			
Study Person Affiliation	College of Basic Medical Sciences, Zhejiang Chinese Medical University, Hangzhou, China	College of Basic Medical Sciences, Zhejiang Chinese Medical University, Hangzhou, China	State Key Laboratory for Diagnosis and Treatment of Infectious Diseases, Collaborative Innovation Center for Diagnosis and Treatment of Infectious Diseases, The First Affiliated Hospital, College of Medicine, Zhejiang University, Hangzhou, China
Study Person Roles			
Study Person Roles Term Accession Number			
Study Person Roles Term Source REF			
Comment[Study Person ORCID]			
Comment[Funder]			
Comment[FundRef ID]			
Comment[Funder Term Source REF]			
Comment[Grant Identifier]			
