# Supplementary material for: Complete genome sequencing of Comamonas kerstersii 8943, a causative agent for peritonitis
Source: Sci Data. 2018 Nov 6;5:180222. doi: 10.1038/sdata.2018.222 (PMC6219407; doi:10.1038/sdata.2018.222)
Supplement: Supplementary file 1 [file sdata2018222-isa1.zip › s_Zheng284_study.txt]

Source Name	Characteristics[organism]	Term Source REF	Term Accession Number	Protocol REF	Sample Name
dialysis effluent of a patient with continuous ambulatory peritoneal dialysis peritonitis	Comamonas kerstersii	NCBITaxon	NCBITaxon:225992	DNA extraction	Comamonas kerstersii 8943 genomic DNA
