# Supplementary material for: Complete genome sequencing of Comamonas kerstersii 8943, a causative agent for peritonitis
Source: Sci Data. 2018 Nov 6;5:180222. doi: 10.1038/sdata.2018.222 (PMC6219407; doi:10.1038/sdata.2018.222)
Supplement: Supplementary file 1 [file sdata2018222-isa1.zip › a_Zheng284_assay.txt]

Sample Name	Protocol REF	Parameter Value[instrument]	Parameter Value[manufacturer]	Assay Name	Raw Data File	Comment[Data Repository]	Comment[Data Record Accession]	Comment[Data Record URI]	Protocol REF	Derived Data File	Comment[Data Repository]	Comment[Data Record Accession]	Comment[Data Record URI]
Comamonas kerstersii 8943 genomic DNA	Whole genome sequencing	RSII sequencer	Pacific Biosciences	SRR7284692	SRX4188232	NCBI Sequence Read Archive	SRP150107	http://identifiers.org/ncbi/insdc.sra:SRP150107	Genome assembling and annotation	ASM205672v1	NCBI Assembly	GCA_002056725.1	https://www.ncbi.nlm.nih.gov/assembly/GCF_002056725.1
